# Supplementary material for: DupChecker: a bioconductor package for checking high-throughput genomic data redundancy in meta-analysis
Source: BMC Bioinformatics. 2014 Sep 30;15(1):323. doi: 10.1186/1471-2105-15-323 (PMC4261523; doi:10.1186/1471-2105-15-323)
Supplement: Supplementary file 1 — Additional file 1: The full result table generated by DupChecker for the colon cancer data. (CSV 16 KB) [file 12859_2014_6634_MOESM1_ESM.csv]

	GSE13067[64/74]	GSE14333[231/290]	GSE17538[167/244]
001ddd757f185561c9ff9b4e95563372		GSM358397.CEL	GSM437169.CEL
00b2e2290a924fc2d67b40c097687404		GSM358503.CEL	GSM437210.CEL
012ed9083b8f1b2ae828af44dbab29f0	GSM327335.CEL	GSM358620.CEL
023c4e4f9ebfc09b838a22f2a7bdaa59		GSM358441.CEL	GSM437117.CEL
03baf985c21599f5b6f1437fd9390d2c		GSM358417.CEL	GSM437157.CEL
0539dbd48d24599c53a0a26781cac263		GSM358592.CEL	GSM437252.CEL
07f206498d3cfffb8bb6e23446f36b9f		GSM358388.CEL	GSM437130.CEL
09013402493bae17be7a2c295d9d6166		GSM358595.CEL	GSM437255.CEL
090b30d5deba7953fd90de2efa7b08d4		GSM358521.CEL	GSM437213.CEL
0a620e8fd6b2f03a4819244a7aca13a7	GSM327303.CEL	GSM358616.CEL
0d3a098d0c33cdcd3396b14ea251b05c		GSM358600.CEL	GSM437259.CEL
0ec4abe09316bb0feab3c18f280b666a		GSM358594.CEL	GSM437254.CEL
12a0ae81b183922969d21d4d6a6ee1b9		GSM358580.CEL	GSM437243.CEL
12d396a366235cf456559478eb96926a	GSM327332.CEL	GSM358444.CEL
13049cb4c694bbd6677aced2993d342a	GSM327325.CEL	GSM358554.CEL
1318ae6d6edffb6f651ed59c9c4e6067	GSM327291.CEL	GSM358450.CEL
13b39f2427250299d81f41f9dc89ebf6		GSM358535.CEL	GSM437190.CEL
1724546f7c53daf38ba42dd30948bcf6	GSM327313.CEL	GSM358551.CEL
1a651eff6540ed0a731a48e1dea516db		GSM358570.CEL	GSM437235.CEL
1ab5fef39af0012b3dfd8c02357bd73c		GSM358493.CEL	GSM437226.CEL
1ad868297f937aae6004eb69ab17d47a		GSM358433.CEL	GSM437138.CEL
1bc43e680997ee63830603affeb0210f		GSM358516.CEL	GSM437221.CEL
1d38a613a2288931985cd8ef82141195		GSM358423.CEL	GSM437126.CEL
1d74b202b6b4b34e75516c6e3850a2fd		GSM358495.CEL	GSM437186.CEL
1e9891d69efe8ee2241fb80fce201ef2		GSM358608.CEL	GSM437267.CEL
1ecc6bd0ca9f5abf5fe169e59c97ae10		GSM358533.CEL	GSM437191.CEL
1edf84bbc1dfe4982d5486e48a4db5ed		GSM358498.CEL	GSM437193.CEL
1f0233251e48b3af34b85e9f6177a557		GSM358509.CEL	GSM437222.CEL
1f1b0b8605885afa0a1663810969369d	GSM327284.CEL	GSM358612.CEL
1feb32d37fbb36f7f5b49a9992a405f1		GSM358430.CEL	GSM437129.CEL
1ff1767229b27f2f8b4ecc503dfc3cd8		GSM358416.CEL	GSM437144.CEL
1ff58decdb36debce3afbeb51f75f542		GSM358398.CEL	GSM437147.CEL
20cb81a08a5d4fc90f31983f9c0c9a8e		GSM358399.CEL	GSM437142.CEL
21a308e000638eb7938a8f5a8c27340d		GSM358409.CEL	GSM437163.CEL
22907bd59789ffa2e234973775234990		GSM358504.CEL	GSM437187.CEL
24a50d961d73e63e8595213309ef3a14	GSM327343.CEL	GSM358564.CEL
25eebcd555e9e8fd3680103bed74ac60		GSM358588.CEL	GSM437248.CEL
26f1f832a55518becc2b4b321e8d454b		GSM358519.CEL	GSM437217.CEL
27787ab185b545ddc2abe0011ae43a3f	GSM327308.CEL	GSM358371.CEL
277faec80d5437188442c21283ba07a2		GSM358482.CEL	GSM437218.CEL
287c4de17e09848d454d57a427381e93	GSM327323.CEL	GSM358619.CEL
28ef5895f6fa6f9777a16c2ae82fae49	GSM327302.CEL	GSM358548.CEL
2a8670777d0f32f619ed99ecef7b7f64	GSM327298.CEL	GSM358374.CEL
2b527fba2f16aa28c53641d690bf18e1		GSM358406.CEL	GSM437121.CEL
2cbafe756a6006f41cf9f04f884ac0b6		GSM358483.CEL	GSM437230.CEL
2df24c289d47ae38cda589e5811901ef	GSM327295.CEL	GSM358623.CEL
2f576ed3757016c4fab36fff5332717b	GSM327297.CEL	GSM358614.CEL
30000b3374706faedb18da0d5c3cd0d1		GSM358605.CEL	GSM437264.CEL
304bc354d36bf15cf0ff3c805de16822	GSM327347.CEL	GSM358464.CEL
306d5960b887efbc14c9a5c478808106	GSM327328.CEL	GSM358555.CEL
315ba1b1f610555de4c2c577ac419af3		GSM358579.CEL	GSM437242.CEL
318b72cf56a05406aed76df5277c2913	GSM327324.CEL	GSM358457.CEL
32212e97815b08413848b0e05a4d9553		GSM358494.CEL	GSM437229.CEL
3572d6d8d95bea0834bf902a5b75f727		GSM358538.CEL	GSM437175.CEL
35e4b45e9daff22fc4e6ddb20456f007	GSM327305.CEL	GSM358562.CEL
370da64bb8b3f91df2d43c5386b3d27b		GSM358344.CEL	GSM437113.CEL
381e143ea862f6ff26b1d4afc3866016		GSM358577.CEL	GSM437241.CEL
38fdd907ae368799dcb26c8481655bba		GSM358364.CEL	GSM437102.CEL
391f35e9d6bbbe9ebed8663ad40413ea		GSM358531.CEL	GSM437194.CEL
3a48faf8fc3f487033954fc8d29f8aaa		GSM358428.CEL	GSM437150.CEL
3aff1618439a1bd03d20a0227cbfb28c		GSM358489.CEL	GSM437174.CEL
3c9d49f4780a55991f01e6e97e9b6fd0	GSM327290.CEL	GSM358449.CEL
40be9f22f4c3e98105eff4519da15ff2	GSM327345.CEL	GSM358447.CEL
41aabc9e5497d0c68fb87a93654ffe9c		GSM358590.CEL	GSM437250.CEL
42206df9b64b637a1e52c9de0020c4b6		GSM358587.CEL	GSM437204.CEL
42cd2696347f0d4e73b52bf7659e9aa0	GSM327322.CEL	GSM358627.CEL
44339b8e3fa8aacc2d4642c75e58950f		GSM358401.CEL	GSM437168.CEL
450d54a6adb597d7638a29d159cdd39d		GSM358358.CEL	GSM437106.CEL
473cd8cb3255a7d1e781cd106ba2f8e5	GSM327327.CEL	GSM358563.CEL
492a9455f898c4df49de987e040939bb		GSM358421.CEL	GSM437154.CEL
495ad59001044c962a161d92d64b19ab		GSM358597.CEL	GSM437256.CEL
4bddc2f10e266d6b2f090fb71ae5c11d		GSM358400.CEL	GSM437159.CEL
4d431d8997b53e445e8c17f6f6c3e3f9		GSM358419.CEL	GSM437152.CEL
4da305df006571653841afbaa8b015f4	GSM327339.CEL	GSM358621.CEL
50dee2d2218809f2270bf409abea4d4d		GSM358484.CEL	GSM437184.CEL
50e25cd0093eebf0f9566d91e7a40b82		GSM358574.CEL	GSM437238.CEL
51f343939b5176e3daf08e91bf54fda1	GSM327300.CEL	GSM358452.CEL
53ea98ff27e488b54e62c9148a1431d6		GSM358501.CEL	GSM437199.CEL
55eb4ab135781a3d16a034c634498b8c	GSM327340.CEL	GSM358624.CEL
572e088f6f11f1630d0c531727239bfb		GSM358408.CEL	GSM437141.CEL
5900b5bf996ed7862987982ebaf84a93		GSM358490.CEL	GSM437183.CEL
598a41530043e27e05cc77383ef6214e		GSM358524.CEL	GSM437195.CEL
5b4a8c848738fdf9167634c34b6697f0	GSM327307.CEL	GSM358375.CEL
5c91d3cb3ecbf60e58241d296e026770	GSM327331.CEL	GSM358458.CEL
5d401708124948e0be825fb80ae3a7ef		GSM358479.CEL	GSM437224.CEL
5eb68fc4c064d7e059d82f0a81be4836		GSM358360.CEL	GSM437105.CEL
6074aa20c25c652c89a19f4379e51174		GSM358440.CEL	GSM437120.CEL
6193967a9d352175e30a3a5986d534bc		GSM358432.CEL	GSM437137.CEL
6296135ef98a2b5e8cc3a08d46bfd5d1		GSM358439.CEL	GSM437122.CEL
631d3435cc2ae48605a8691c8ab97c83		GSM358414.CEL	GSM437158.CEL
63a065ba326ec9ce72ddc732c7b910c9		GSM358431.CEL	GSM437136.CEL
650eed6bc83c4f5cdc0100de1bee1bea		GSM358488.CEL	GSM437188.CEL
66682cf9976a590564a0fef86face92e	GSM327320.CEL	GSM358456.CEL
66be55e79a60d93ee2f1a1a425a9ac64		GSM358611.CEL	GSM437234.CEL
6891193433151297ca23f37f54d4b5d9		GSM358393.CEL	GSM437172.CEL
689e3ea3ae6dac87b528f0b49e7ee5a5		GSM358599.CEL	GSM437258.CEL
6ae85a00ef98f44d9d6cbb77839e7b91		GSM358583.CEL	GSM437245.CEL
6c9ef179b94af1496385210458f44079		GSM358354.CEL	GSM437108.CEL
6dbaf12c4a4bbc222395793daf5980c2		GSM358604.CEL	GSM437263.CEL
6f761454d70e1bdba6708bce3cd0733b		GSM358347.CEL	GSM437098.CEL
6faa26747dc5abbd5bb0285f724fcd1b	GSM327296.CEL	GSM358451.CEL
70ef752051916015d702bfe64baf6a3a		GSM358341.CEL	GSM437114.CEL
71b2fdd7f69903d823b21077dd8cc4ba		GSM358496.CEL	GSM437214.CEL
72261e17905c300b4b4202203c1638db		GSM358390.CEL	GSM437170.CEL
73aa5aae068e1dd43a43fe6c4e5742f8		GSM358512.CEL	GSM437220.CEL
74dcef1b1848e2aba9758f8b88bad273		GSM358517.CEL	GSM437196.CEL
7580d762d299934941188d3ada19f961		GSM358368.CEL	GSM437093.CEL
7677aa48cdca3d74dd262410f34cb217		GSM358602.CEL	GSM437261.CEL
77ba5e1516dbbfe7874cfb55a21fcad0		GSM358598.CEL	GSM437257.CEL
78eb1129cd5f44f10631ae6c04f11c3a		GSM358581.CEL	GSM437244.CEL
790e5b2c5b8f5567981f08e1ef5a63a6	GSM327289.CEL	GSM358561.CEL
793bc0d898e8848da8f79eab536c3b95		GSM358603.CEL	GSM437262.CEL
796b0f4abf2cb072208ca921ca86d5c8		GSM358571.CEL	GSM437236.CEL
7a2d13e85669c0a83630fbf9a9e6c0af	GSM327353.CEL	GSM358442.CEL
7e94b4c0ee3650e93cbcaf9f1f3c1170		GSM358415.CEL	GSM437133.CEL
8092c365494fe557e6dc637f3bfeb36e	GSM327283.CEL	GSM358560.CEL
80d6888a002d1c207d7c36d9c8c84f5b	GSM327351.CEL	GSM358541.CEL
835b7eadd5ceafa7c7ed6461d3262cb4		GSM358514.CEL	GSM437200.CEL
83948623144c888cfc3fc880c27bd127		GSM358366.CEL	GSM437096.CEL
83cd47e36728dba059bc4b6b6794ee90		GSM358365.CEL	GSM437100.CEL
8438eef875dc9753477caa784cbaf769		GSM358418.CEL	GSM437160.CEL
8607dd6a0c42f12fa5c9d084b420cca5		GSM358427.CEL	GSM437149.CEL
86a51086b8268c60b97392a2ad0af2d0		GSM358515.CEL	GSM437215.CEL
87c0ac81b29ff5c0b04f404564b124fb	GSM327348.CEL	GSM358558.CEL
89dc547e1c9857991a445b15be60fa6d		GSM358349.CEL	GSM437112.CEL
8a02e77d24e3a39fd66a8b3fbcd5e7ee		GSM358502.CEL	GSM437212.CEL
8b242015fc8df747ac9c9762029cd629		GSM358425.CEL	GSM437135.CEL
8d73559ba78989a145d885d649d4fe01		GSM358520.CEL	GSM437203.CEL
8f42f9f72457765720b18ba2e277faf7		GSM358526.CEL	GSM437192.CEL
8f7345cad654234c134ce9a616015453		GSM358436.CEL	GSM437134.CEL
90b3484dfafe4c14b85080d415dd80a0		GSM358429.CEL	GSM437146.CEL
91c1c85e2ed8afd96bee48e360d50148	GSM327317.CEL	GSM358553.CEL
920c88eacc33a6ecea81c7b50e4abe5c		GSM358394.CEL	GSM437124.CEL
938e2c5b41c0c2f58f5e78c0a86d9b10		GSM358606.CEL	GSM437265.CEL
9502dbc758781f057befe7697d318739		GSM358585.CEL	GSM437246.CEL
9529b152579481e7d7f84055494888a3		GSM358391.CEL	GSM437156.CEL
9668002677bfd982dc74ccc4e41a6357		GSM358575.CEL	GSM437239.CEL
97cd5036dabfa128e1a168b2627308eb		GSM358353.CEL	GSM437097.CEL
985127dc1b3c4b7fcb9f51b1b4454a1f		GSM358405.CEL	GSM437173.CEL
99c6030cfc1e20709843b00d875d459f		GSM358352.CEL	GSM437110.CEL
9b47486c3f36ef178004a28f722a7fd7		GSM358596.CEL	GSM437233.CEL
9bfe7df2d9708693945e9bcd9a9806d4		GSM358607.CEL	GSM437266.CEL
9c992cf142bf0be4e0e23c976e94a295		GSM358511.CEL	GSM437216.CEL
9d8f8f66dc3421f2a0773d03d56aaa80		GSM358392.CEL	GSM437155.CEL
9dc709cabb67190fbb7cbcfec720d169	GSM327312.CEL	GSM358455.CEL
9e46cf94f1c0c73e6f839611fb1fe67c	GSM327304.CEL	GSM358549.CEL
9faf9f6776e2800e198aabebe4c70a46		GSM358422.CEL	GSM437148.CEL
9fbb613a6b43e23781b012b22655c5c7		GSM358407.CEL	GSM437164.CEL
a00e2e7742f3378039849e1a1d217597		GSM358385.CEL	GSM437171.CEL
a1d3c306a073801072751f5630bff33c		GSM358525.CEL	GSM437209.CEL
a1d417c421dd1915314a82307736432f		GSM358523.CEL	GSM437208.CEL
a3a1df281171994bf3e0b298665946a2		GSM358351.CEL	GSM437109.CEL
a3b19a376f0b8610f281d6d913e26bd7	GSM327287.CEL	GSM358370.CEL
a3d93bbe7e2c8521fad613c9c73fdd6d		GSM358487.CEL	GSM437211.CEL
a3da85952592f3c396c4fb69c4c5219a		GSM358485.CEL	GSM437176.CEL
a52c93bf3f81e776e11c82fc09f7658a		GSM358404.CEL	GSM437125.CEL
a75949d89e450cfdb733d78dc035de04		GSM358572.CEL	GSM437237.CEL
a7b0e0452dc52d5c20969894e7e11aa8	GSM327306.CEL	GSM358550.CEL
a86d5cba6d26edd32aa639f95088c9c9		GSM358434.CEL	GSM437140.CEL
aa7e99942452781ae5781f53ad6e2b33		GSM358507.CEL	GSM437225.CEL
ab9d0e16daed3f6cd391e4d201841614	GSM327285.CEL	GSM358544.CEL
abc37d6cb37025f8d69797c6bc02687b	GSM327319.CEL	GSM358373.CEL
abe8ea05c70799b5d488af322cb56cbb		GSM358505.CEL	GSM437182.CEL
ae443d6559c5e8ddfc4e80cd84135107	GSM327282.CEL	GSM358559.CEL
ae6076be5e1c047ae74016f836a2cb92		GSM358539.CEL	GSM437179.CEL
afe3c90790454235c1ea431e42ff2e54	GSM327346.CEL	GSM358543.CEL
b090345d3bf2144b321b0e5197fd93fa		GSM358437.CEL	GSM437128.CEL
b19c313d9c449d95a2b2859f925524e6		GSM358343.CEL	GSM437103.CEL
b36681ec9cea1baabf1cdaa7de1df120		GSM358402.CEL	GSM437132.CEL
b47986df352606df421a9941add0ece1		GSM358510.CEL	GSM437201.CEL
b6840bec61f68303c3d06e019e0671b2	GSM327338.CEL	GSM358556.CEL
b7f50c31caaa6f6700b0ca203d496f88		GSM358345.CEL	GSM437116.CEL
b9ab2e951d0f986d96409087b5a535df		GSM358410.CEL	GSM437143.CEL
b9ecc91beed718adc9164cc515572362		GSM358424.CEL	GSM437118.CEL
bb349cf95af3a009566148f3db02a2ef		GSM358529.CEL	GSM437198.CEL
bd28610ec0c524905866862aaa9eeb3f	GSM327309.CEL	GSM358453.CEL
bd34e3de056113bd1890009ef2799a6a		GSM358586.CEL	GSM437247.CEL
bd3845c847cd9148cf512b4fc2b68417		GSM358481.CEL	GSM437197.CEL
be437a9c053651afd4e0ce55150f289f		GSM358413.CEL	GSM437161.CEL
be89cb780a331f5925e6ca01926c584b		GSM358610.CEL	GSM437269.CEL
bf38ccd1dc519dc28e2b1000aaf72c8f		GSM358348.CEL	GSM437095.CEL
c245df3ba3ea9b90b009dce42ea3ca67		GSM358362.CEL	GSM437104.CEL
c3f1bf415a511abb1a278bc8933e1c2f		GSM358528.CEL	GSM437207.CEL
c5ee3077778dd0a52de3b3c594aac447		GSM358346.CEL	GSM437115.CEL
c6cc3f4d2ab8b415760f675818280d0b	GSM327341.CEL	GSM358466.CEL
c82afe0a4ebd70319283c0f88ce48765	GSM327334.CEL	GSM358445.CEL
ca3bf738247714c2e87e7c2eec5aa8ab		GSM358508.CEL	GSM437228.CEL
cb5ddb7ab168fc64efb03a9934dd6f1c		GSM358435.CEL	GSM437131.CEL
cb856b15f31650514ca2bb2080879613	GSM327344.CEL	GSM358446.CEL
cd6833c5d59e209bd58a75d7f684efa4	GSM327299.CEL	GSM358615.CEL
cd71df4c88c6100a0a6e1f7247fa68a9		GSM358527.CEL	GSM437202.CEL
cd90a740fcdd79725ba2040005ce2ad2	GSM327288.CEL	GSM358546.CEL
cf7c6b391899223ec6cedb720201d485		GSM358589.CEL	GSM437249.CEL
d0241ad27c2176fd41a797f968afd2ad		GSM358591.CEL	GSM437251.CEL
d11541584b4d5b32e6f4e3277c5d180b		GSM358497.CEL	GSM437180.CEL
d1413d519438ae89c5577b05c645ec10	GSM327350.CEL	GSM358540.CEL
d16b4b2423ee56a4f57b1066a8ae8d7f		GSM358609.CEL	GSM437268.CEL
d1c426a042594a9c04932a237bbe4fbe	GSM327318.CEL	GSM358372.CEL
d21079ba74b47e511e10706fa032e231		GSM358576.CEL	GSM437240.CEL
d29b31dc2f06c36c679f6e2b752df3a0		GSM358396.CEL	GSM437139.CEL
d3c597aa5722c96b95b094d1a6b97bcc		GSM358350.CEL	GSM437107.CEL
d41726654a971139f15f6f1ae2b91ab1		GSM358584.CEL	GSM437232.CEL
d5b0fa4a19212112494843379a4f4516	GSM327311.CEL	GSM358454.CEL
da049673b86a3dd2ca1dcbe712187cbb		GSM358506.CEL	GSM437177.CEL
db3a636456957e87e044d6cad0e84dfd		GSM358537.CEL	GSM437185.CEL
de2bdc8ae3b6a90f507d65f9bd00aa9e		GSM358411.CEL	GSM437166.CEL
df42ee8f7a6aec9cca8ecf930a511e41	GSM327301.CEL	GSM358547.CEL
e06f2f8817bfa402b593976cc00844ff		GSM358420.CEL	GSM437151.CEL
e2d2625cfef99ef0193f01794c9143d1		GSM358499.CEL	GSM437189.CEL
e380fd263a8210e137cd5ec1cd296695		GSM358518.CEL	GSM437219.CEL
e5b6124d9b5591438dbe87694c92ff2b		GSM358438.CEL	GSM437119.CEL
e65db690043fe1e1ceb205d3078dbbee		GSM358356.CEL	GSM437101.CEL
e69edf7e8f35f750324393c1f9ebe00c	GSM327336.CEL	GSM358557.CEL
e7c84bef867109b7062106e2f48bc2ad		GSM358522.CEL	GSM437206.CEL
e8ccb70b6ed06164abc570bc32954871	GSM327330.CEL	GSM358465.CEL
e8cfa8b3696fb73027d9f4f96e60c613	GSM327354.CEL	GSM358542.CEL
e908c17f8de4f82888b91633cbf2510a		GSM358513.CEL	GSM437205.CEL
eaef4fad8197b1ea83ef200e5c1542b8	GSM327321.CEL	GSM358618.CEL
eb5448b69031c455fc4a60b841643816		GSM358534.CEL	GSM437227.CEL
eb7a6250171d42e153623ef3063f85a7	GSM327292.CEL	GSM358613.CEL
f1574f364be7e10bd9436bbc88453f72	GSM327314.CEL	GSM358552.CEL
f3f8c79640f12e3042bac3f6bf75b3d2	GSM327355.CEL	GSM358443.CEL
f4e0e2fb254f20ee5b510bbaa24cc14e		GSM358367.CEL	GSM437094.CEL
f6c69d1753bb377a8061b9a6e06b449b	GSM327315.CEL	GSM358617.CEL
f89b8bbcb79c10da18df65ca5b8b2bf4		GSM358500.CEL	GSM437223.CEL
f951d4f5e0688621da32aecf778ba4f5		GSM358412.CEL	GSM437167.CEL
fb7ee0d7c6f18e8b0795172ab49ff96a	GSM327349.CEL	GSM358622.CEL
fbf08745e3489f84b8909bbaeee520aa	GSM327286.CEL	GSM358545.CEL
fd23187372dbc936f8ebb0c6354b44e9		GSM358593.CEL	GSM437253.CEL
ffb468516d3472df322c8b13476911b4		GSM358578.CEL	GSM437231.CEL
ffd6a14400e0fef232752b8a771e43a6		GSM358601.CEL	GSM437260.CEL
