# Supplementary material for: DupChecker: a bioconductor package for checking high-throughput genomic data redundancy in meta-analysis
Source: BMC Bioinformatics. 2014 Sep 30;15(1):323. doi: 10.1186/1471-2105-15-323 (PMC4261523; doi:10.1186/1471-2105-15-323)
Supplement: Supplementary file 2 — Additional file 2: The full result table generated by DupChecker for the breast cancer data. (CSV 28 KB) [file 12859_2014_6634_MOESM2_ESM.csv]

	GSE20194[64/278]	GSE25066[64/508]	GSE4922[284/578]	GSE6532[284/741]
004c77e5c3a81a436748cf231e977040			GSM110838.CEL	GSM151058.CEL
02876308378bc186b65810bdea5b0b16			GSM110833.CEL	GSM151056.CEL
03354b7ba23f39f2149f4eed514da721			GSM110857.CEL	GSM151063.CEL
04457843ea341d69b1771af48aab294c	GSM505402_23678_AB01562130_24648.CEL	GSM615224_23678_AB01562130_24648.CEL
04cefe3978400ad60b0adedaa62d3422			GSM110918.CEL	GSM151192.CEL
0573a32e2deea5a97e26734788ed807a			GSM111045.CEL	GSM151225.CEL
0687d3689500b477b8d7dce85a7b4b45			GSM110673.CEL	gsm65338.cel
06afaa67ae92b2ec24d906152a06dde3			GSM110944.CEL	GSM151202.CEL
071cabb3f7e2a82447d97ddb57ab0b4e			GSM110884.CEL	GSM151180.CEL
0786fa9351ccaab7d694abace1d87921	GSM505412_24817_AB02261485_26161.CEL	GSM615226_24817_AB02261485_26161.CEL
080d3fb84cecceb14b9c953d2b46ec8a	GSM505483_29539_AB01833832_35608.CEL	GSM615283_29539_AB01833832_35608.CEL
080e08e3e624540d702daa1f77796c06			GSM110824.CEL	gsm65810.cel
08345dc2713e8bcdaaba1d5c11730431	GSM505374_20979_AB01988666_16986.CEL	GSM615206_20979_AB01988666_16986.CEL
08384b008f33413f1e7a0c2d4238a4bf			GSM111108.CEL	GSM151253.CEL
096cf4775d41f6b6c2debd9fc12a80ee	GSM505421_24817_AB02263389_26164.CEL	GSM615225_24817_AB02263389_26164.CEL
0a9736001ab19126caab989fbf878291			GSM110677.CEL	GSM151023.CEL
0b21c2b9989a46542f9ce2264b8ae3f8			GSM111106.CEL	GSM151251.CEL
0c116cd884607969872d780918649a1d			GSM111072.CEL	GSM151236.CEL
0c1878ff64caa1da30f53e87df121e3f			GSM110669.CEL	GSM151020.CEL
0cec391b2ad266398bd8d9017507db8b			GSM111010.CEL	GSM150911.CEL
0d25f506c2a8d4cbfa461c1af9964709			GSM110910.CEL	GSM151190.CEL
0de8b3b0050e6e0557963931a68fe036	GSM505474_29539_AB01833754_35654.CEL	GSM615401_29539_AB01833754_35654.CEL
0e15e27459cdfded997a0fdcd56d1efd			GSM110642.CEL	gsm65760.cel
0e3b1faaf2a4b91230192821450eb411	GSM505457_29539_AB01723044_35687.CEL	GSM615281_29539_AB01723044_35687.CEL
0e9fe8dc006c80d301f8d080d6795ff4			GSM110987.CEL	GSM150903.CEL
0fa12507f3605ad2d1fca2c70b80f600			GSM110727.CEL	GSM151036.CEL
1008a3ab0a0ced42aeeea5e9a28bc9d5	GSM505371_20979_AB01913192_16985.CEL	GSM615204_20979_AB01913192_16985.CEL
11761f549895496f26ebcd4f08cfbfd1			GSM110739.CEL	gsm65781.cel
119013081530f69179ce743a8cc8d548			GSM110852.CEL	gsm65329.cel
127c449f0df5d601b81d25858eeb0475			GSM110670.CEL	GSM151021.CEL
1407bb54efc35df221ef2bcc8b32e040			GSM111002.CEL	GSM150907.CEL
14255d8a8120dcd46405eacc4d4adc0b			GSM110783.CEL	GSM151046.CEL
1440dadd35fc3e09e3566f0b47fff4ca	GSM505467_29539_AB01833716_35658.CEL	GSM615264_29539_AB01833716_35658.CEL
15831f156ffac3729a8bb113777108fe			GSM110800.CEL	GSM151049.CEL
17ced2251bc5ad6e8bc15eac54dee15d			GSM110908.CEL	GSM151187.CEL
1815e84576fc1afd0389bfb4b7342a3c			GSM110755.CEL	GSM151042.CEL
18d1d9495fcf3e156b9f9f08218e627a			GSM110766.CEL	GSM151044.CEL
193a8fa26a6899dc60ff18f188105010			GSM111046.CEL	GSM151226.CEL
194952fe4fee4dfb6ee3c49d5ed8499d			GSM110858.CEL	GSM151064.CEL
194a3179c7a22de77dc80b8026197e85	GSM505449_29539_AB01723028_35692.CEL	GSM615280_29539_AB01723028_35692.CEL
1b1ebb991b62b123646c6dc13cea10a6			GSM110932.CEL	GSM150892.CEL
1c0292ecf63fc6164797804eea8a3853			GSM110661.CEL	GSM151018.CEL
1cb6088f5a6699587d7c621f0b739d01			GSM110960.CEL	GSM150898.CEL
1cc57fb1498101bbdb770e760544693f			GSM110940.CEL	GSM151201.CEL
1dd950cd4ae81abd3d1892c773958e9b	GSM505471_29539_AB01833741_35650.CEL	GSM615404_29539_AB01833741_35650.CEL
1e55fa8029f6d430c75ae4cdf3efa76d			GSM111057.CEL	GSM150926.CEL
1ee19e5df02126d06013cdfc772b2d4d	GSM505368_20558_AB01711719_17202.CEL	GSM615186_20558_AB01711719_17202.CEL
1fcd2c02c5bfc8b9700f696b0bc1c93a			GSM110955.CEL	GSM151207.CEL
201f0ef129411dc3ae5f7fc921b54af3			GSM110808.CEL	gsm65803.cel
206e3a60381f71946af8b6a2d134ff98			GSM110866.CEL	gsm65818.cel
20d3a009bc77604aac1148867fc66158			GSM110862.CEL	GSM151066.CEL
21e81c1c2a2464465b53a30c7f3ecbcb			GSM110811.CEL	gsm65805.cel
22244f6bd0be26a013ce61714c6397b9			GSM110877.CEL	GSM151178.CEL
242a188bb844da1c52a6e21fa34b0dfe			GSM110656.CEL	gsm65764.cel
28b2210e926c102616906c154b8fcc0e			GSM110725.CEL	GSM151035.CEL
292db27a7d5747e76ce92dc78f834769			GSM111061.CEL	GSM151231.CEL
2945627cb913b98573554f79a71279ea			GSM110777.CEL	gsm65791.cel
29db2162bc05215fa300e9dcedb60060			GSM110706.CEL	gsm65333.cel
2c04fb98c97a1bd909215e35866634d8			GSM110650.CEL	gsm65331.cel
2c2f6677312166dc48dab66f32bc39bb			GSM110835.CEL	GSM151057.CEL
2c7e848dbcefc4bcefc5a580daab45c5	GSM505424_24817_AB02263400_26163.CEL	GSM615238_24817_AB02263400_26163.CEL
2d78ac2efd78ccca288df17f9f83bd65			GSM111089.CEL	GSM150936.CEL
2e0b2aa52e940a1c5b259beafc4f81f0	GSM505473_29539_AB01833749_35607.CEL	GSM615286_29539_AB01833749_35607.CEL
2eafcaa81baf5a961c803ca73315bc87			GSM110875.CEL	GSM150875.CEL
2ed106084df72c9b3d2095eff739b196			GSM110698.CEL	GSM151029.CEL
31208814bf1e9894a5878ef14f7d3adf	GSM505464_29539_AB01833535_35695.CEL	GSM615180_29539_AB01833535_35695.CEL
31439af018e51348cfdadbe6d2a583f2			GSM111062.CEL	GSM151232.CEL
325705b7ab193131870c9748cb3607fd			GSM110830.CEL	gsm65323.cel
3331f17228f0ab3d777f9e333a8a2afe			GSM110768.CEL	GSM151045.CEL
33973f818ed357b191089f7ed5d172ea			GSM110764.CEL	gsm65339.cel
344d3e39908910735eab85c8fdf30447			GSM111071.CEL	GSM151235.CEL
34645be69c91570d12784d24fb84124d			GSM111038.CEL	GSM150918.CEL
34933e277ccdd483c5c988b975ba9753			GSM110676.CEL	GSM151022.CEL
351e704cc09335f2363e1ff693a769bc			GSM110688.CEL	gsm65770.cel
35f99c11c0ea8c138dfcc7d3b5a3d918			GSM110718.CEL	gsm65776.cel
3767bf3d2abb18852c89030fe068c9af			GSM110666.CEL	gsm65766.cel
389e2a6fa67e4713d78b06ca0f1764a0			GSM110818.CEL	GSM151053.CEL
39737441338ffef4c25b39a67917c4d3			GSM110947.CEL	GSM151203.CEL
3a1486bacecca92940d8c1f44d7fdd9a			GSM110822.CEL	GSM151054.CEL
3a6c99270b4055a84b827ea79284ae69			GSM110797.CEL	gsm65319.cel
3dff8bec24152ac0877712baff2e54f3			GSM110850.CEL	gsm65317.cel
40c2f52c413e73e0b6ab874e02e1f53d			GSM110779.CEL	gsm65792.cel
40ea7938b523bf9d6f2d6cb47d0b58bf	GSM505481_29539_AB01833821_35682.CEL	GSM615294_29539_AB01833821_35682.CEL
41bfa8b25d3310c8155b62d01d2e70e7			GSM111112.CEL	GSM151256.CEL
425b400b8c807987abab68325c0b1a0a			GSM110958.CEL	GSM150897.CEL
455e96db7422c69cb66dffefc614c17b			GSM110691.CEL	GSM151027.CEL
46e7dd0a907dbced4b62d7fa5d9eb4ac			GSM110825.CEL	gsm65811.cel
47582bbf10b898a5191ae32e9d4f4639			GSM111082.CEL	GSM151239.CEL
481957aaf4281c797dad76a68f931c77			GSM110626.CEL	gsm65752.cel
489549d77b5e9f48f047ed6bed6be423			GSM110848.CEL	GSM151061.CEL
48d9b21df775503f097e5efee16ad4b2			GSM111093.CEL	GSM151243.CEL
48f7c10f66a1f0859ee9238cabe62cda			GSM110854.CEL	gsm65815.cel
495d273d3cf04bafdf1ca337c7bcf1d4	GSM505468_29539_AB01833728_35659.CEL	GSM615282_29539_AB01833728_35659.CEL
4a128589ad1011e986e2df212321cf87			GSM111095.CEL	GSM150937.CEL
4d48515c7d5ed84afa472bf80e6a4369			GSM110705.CEL	GSM151032.CEL
4da4bf77a9b11407e6708236f95cecc4	GSM505408_23678_AB01562218_24640.CEL	GSM615235_23678_AB01562218_24640.CEL
516e546f0828b40c1a51a124230624b2			GSM110985.CEL	GSM151213.CEL
51ef5c86fc08da0d5431de9074100612			GSM110895.CEL	GSM150884.CEL
531089287ee593b79db7e8566b357d7d			GSM110805.CEL	GSM151050.CEL
55544a12af651c5feea97d3943b25586			GSM110998.CEL	GSM151216.CEL
55f5fed91bcb08987964b0dd81d75572			GSM111063.CEL	GSM150929.CEL
5657bb87dcd168d84d6906aa6c78ce68	GSM505378_23678_AB01233040_24639.CEL	GSM615227_23678_AB01233040_24639.CEL
567398d8d75a0fd5d6311ddb1d828496			GSM110950.CEL	GSM151204.CEL
56bea09c7e915e6769e91a38b1d52960			GSM110629.CEL	gsm65321.cel
57ed258984114a83a25b7129c01b99a5			GSM110801.CEL	gsm65801.cel
59daef0481ff9eb0a27f6f94ab338b88			GSM110914.CEL	GSM151191.CEL
5a4c9abdc9b30fb345eec2a572786dc8			GSM110809.CEL	GSM151052.CEL
5ad056cd2a5a3fcabb7c7eff61740149			GSM110883.CEL	GSM150878.CEL
5b04fa17e3dee25b66394335e022363e			GSM111050.CEL	GSM150924.CEL
5bfb783d1847e41c3778cc9793b4db32			GSM110878.CEL	GSM151179.CEL
5e53c7424d4c7ba67194f507954b628c			GSM111086.CEL	GSM151241.CEL
5ec3051fbb253d82c167b062a29eac47			GSM110867.CEL	gsm65819.cel
5f2bbd2dfa713ea2dd997bad1cd8c312			GSM110995.CEL	GSM151215.CEL
5f32b45357d15b0b79ad65f3b0aafa8c			GSM110744.CEL	gsm65783.cel
5f6c7cfe2482daf0a6f259e6622de9f3			GSM110720.CEL	gsm65334.cel
60a6b5e0f9a121d490ef99af37ed8a0f	GSM505458_29539_AB01723056_35693.CEL	GSM615258_29539_AB01723056_35693.CEL
60cd5abb72cd90061111fd1b8d023ef8			GSM110761.CEL	gsm65788.cel
610bc866b5bd6e70ef6d5dfd98b5970f			GSM110915.CEL	GSM150889.CEL
61ec96a89ef3b627ebc07fe9d815808d			GSM110675.CEL	gsm65768.cel
625d5367e6b1db7bb26a2f134b224d81	GSM505375_20979_AB01988749_16984.CEL	GSM615203_20979_AB01988749_16984.CEL
65271ec446d76620666de617b5e426f0			GSM111037.CEL	GSM150917.CEL
6684e39225dcd2c4eef77bedd8cecea8			GSM110659.CEL	GSM151015.CEL
66b7ac8c3c2e64bb445fab9eb5968e39			GSM111084.CEL	GSM151240.CEL
66f1e95db34812be4bfc4008add68fce			GSM110635.CEL	GSM151013.CEL
68ef85088af530131ba57734386f0f98			GSM110964.CEL	GSM151208.CEL
69c2ce80e86750d3524d797338396864			GSM111105.CEL	GSM151250.CEL
6a7be08073703d0052e2b742d6088a78			GSM111109.CEL	GSM151254.CEL
6bd6a5c24e107fca1fb281cd87d17c09			GSM111087.CEL	GSM151242.CEL
6c31ac29c7a5cb2aa4c2ae643f1de694			GSM110828.CEL	gsm65327.cel
6c999992e819042bad65ce33dbfb70ff			GSM110810.CEL	gsm65804.cel
6ca06a947a21aa6c8d7671dacff32062			GSM111070.CEL	GSM151234.CEL
6e34843fcaa5cbf970b07d55ac4b7e9c			GSM110711.CEL	gsm65775.cel
705f4223e92974a0d02175782dc98d81	GSM505478_29539_AB01833769_35700.CEL	GSM615193_29539_AB01833769_35700.CEL
707ac35ad0ae3436c4763c4b4fd2c0c0			GSM110871.CEL	GSM151068.CEL
712fe8db965d7e39d7c5a79ca4a2aed4			GSM111043.CEL	GSM150922.CEL
719a6e7fef01646e64187df96bbfa7b5			GSM111060.CEL	GSM150928.CEL
72c4f522d5536f24f9fbc75edf47104d			GSM110731.CEL	gsm65779.cel
72cb6ceb1f0383f970ec4f3f3c9a4af7			GSM110967.CEL	GSM150899.CEL
7309a5fde9572880af42c22a3ff7d934			GSM111049.CEL	GSM151227.CEL
738b6f16137b37b1da63b565aa3dc732			GSM110909.CEL	GSM151189.CEL
74c643f53e55776d37a87b18f1b3c399			GSM110834.CEL	gsm65812.cel
754869a6b624036646962a42a91bc600			GSM111008.CEL	GSM150910.CEL
763976f17bf599c3975da32d64672f38	GSM505488_29539_AB01833935_35648.CEL	GSM615400_29539_AB01833935_35648.CEL
766087d2c6d2eae1028644d0957f7f9b			GSM110965.CEL	GSM151209.CEL
7665295b47fa6173121cc10074664fca			GSM110772.CEL	gsm65790.cel
77214f6f137964f4202ad68c2d00a5f4			GSM111056.CEL	GSM150925.CEL
78cc4799e12833fb4d4cd11f733dfe72			GSM110823.CEL	GSM151055.CEL
79829099c75790bee5623bf7caf09489	GSM505466_29539_AB01833699_35605.CEL	GSM615284_29539_AB01833699_35605.CEL
7a75d0f1a8536eba68cda06f2975d82b			GSM110701.CEL	GSM151030.CEL
7accd71a56664361459340d61a715d95	GSM505456_29539_AB01723043_35685.CEL	GSM615296_29539_AB01723043_35685.CEL
7b5a495029eeb0b2fdd27c160fb71395	GSM505513_28998_AB02090243_34890.CEL	GSM615248_28998_AB02090243_34890.CEL
7c4ba88945621affc6051f6bd9a586a0	GSM505469_29539_AB01833732_35677.CEL	GSM615259_29539_AB01833732_35677.CEL
7cdf5b3b37239f92f57d441ca32f8c01			GSM110864.CEL	gsm65816.cel
7d1b84ec06582631096fc06cd9fb8b5a	GSM505426_24817_AB02263410_26165.CEL	GSM615232_24817_AB02263410_26165.CEL
7e33adbad6fcd690b0eb823f8ac35314			GSM111098.CEL	GSM151246.CEL
7f95ab92fa1635baddcd1868ba11b1bc			GSM110681.CEL	GSM151025.CEL
800477da20a24474fda280232ea12dbe	GSM505454_29539_AB01723040_35686.CEL	GSM615293_29539_AB01723040_35686.CEL
80dd91e73f41119fa534aa8b8d609800			GSM111073.CEL	GSM150933.CEL
81bcbe5f43dd1773796b4eb517ac2a5c			GSM110646.CEL	gsm65761.cel
8280af3d2e36310c8f7c2b1364f0bf18			GSM110891.CEL	GSM150883.CEL
82e89f77084e10591f688e39c3220613			GSM110894.CEL	GSM151183.CEL
839b79cb0801483924d8286fb5a73d29			GSM111032.CEL	GSM151223.CEL
8577ab44a50acb0f1a5f45a279dc6d54	GSM505416_24817_AB02262603_26162.CEL	GSM615229_24817_AB02262603_26162.CEL
85a01734483b36a45ffeeaec82a2fdf7			GSM110684.CEL	gsm65332.cel
85b8741e72a4ae75cfdf5e0f72972434	GSM505462_29539_AB01833522_35706.CEL	GSM615403_29539_AB01833522_35706.CEL
8688f99a2ce3b3ac5aa5f2f7cb62bbed	GSM505365_20537_AB01913201_17055.CEL	GSM615183_20537_AB01913201_17055.CEL
87fef856390eb93a7c3fb85191918869			GSM111114.CEL	GSM150940.CEL
881f0c604ad472ab8896880b3d34a52f			GSM110856.CEL	gsm65328.cel
88bf699eceb867ec60cbc10fe4ea0c00			GSM111004.CEL	GSM151218.CEL
88dbf239dc6f4f567815f7cc0613ee33			GSM110812.CEL	gsm65325.cel
89897a869b21df37725c9c15389d17d8			GSM111083.CEL	GSM150935.CEL
89fdc7fa279edf744781908ca9f528d9	GSM505427_28998_AB02077268_34965.CEL	GSM615249_28998_AB02077268_34965.CEL
8a516a7e10d2e4269f75022a0d99fbf7			GSM110974.CEL	GSM151211.CEL
8ac232588266207a43c9f4838b7ff37e			GSM111068.CEL	GSM150931.CEL
8b80509289f2392351e16390573e4312	GSM505472_29539_AB01833747_35697.CEL	GSM615266_29539_AB01833747_35697.CEL
8bb327c45c94ee95315943d873ed8f81	GSM505476_29539_AB01833758_35698.CEL	GSM615188_29539_AB01833758_35698.CEL
8c2e1821f4f7625288c1173167266d06			GSM110911.CEL	GSM150888.CEL
8c429a0f1041e2d62e93e7619b123bb2			GSM110790.CEL	GSM151047.CEL
8cc2998bcd8e924320c7612d97799b0b			GSM111007.CEL	GSM150909.CEL
8d3feaed34d41c6b199b2df1cafc259a			GSM110930.CEL	GSM151198.CEL
8e0b44eb18a16f9897ac4320a23a69f2			GSM110863.CEL	GSM151067.CEL
8f68425e3b0af590576b4b3cee4bb756			GSM110644.CEL	GSM151014.CEL
902fbe335d82033c992dc9d94a3a17eb			GSM111028.CEL	GSM150915.CEL
903cdf2ed2203d2a1d026788ee2c1ff1			GSM111074.CEL	GSM150934.CEL
922b8911f294e456151dc68334059da2			GSM110771.CEL	gsm65789.cel
943cbfd25058e44c4f24a29c0d652640	GSM505486_29539_AB01833876_35613.CEL	GSM615279_29539_AB01833876_35613.CEL
94b8ca2f5850db751a8a0ea83933f459	GSM505477_29539_AB01833759_35699.CEL	GSM615273_29539_AB01833759_35699.CEL
95956d8bda0c3186145fe071e4f1c032			GSM110859.CEL	GSM151065.CEL
95da16c7681876bcae639746131d0e52			GSM111021.CEL	GSM150913.CEL
965f7ba53b2b34cb664ad0c826078a3b			GSM110893.CEL	GSM151182.CEL
96c58d1f3c1a09450b6b1c927bc638e8			GSM110886.CEL	GSM151181.CEL
97102e164197db04f29c4e3f36796e5f	GSM505487_29539_AB01833931_35690.CEL	GSM615250_29539_AB01833931_35690.CEL
9944f49b271351927d2d5b3d0194592f			GSM110969.CEL	GSM151210.CEL
9996f28f5dcf12fbf55f4cc67ca89be7			GSM110636.CEL	gsm65756.cel
9b4adb3e9dcc28ca078a5ee8af77dc99			GSM110919.CEL	GSM151193.CEL
9c002e34d07d4da109ef1c88e7ec9ad5	GSM505366_20537_AB01913244_17054.CEL	GSM615179_20537_AB01913244_17054.CEL
9d6d75d917b33de110d47121b4c30e6d			GSM111117.CEL	GSM151257.CEL
9e1c3885b1fdc6fd8c35fa15f17f5ffe			GSM110926.CEL	GSM151196.CEL
a102afb7f45e1147197034e4bcccfaa7	GSM505448_29539_AB01723009_35679.CEL	GSM615247_29539_AB01723009_35679.CEL
a133edbe2b7416c328d9380019079044			GSM110814.CEL	gsm65806.cel
a1446bfb66545c24cc5845803bdbb4de	GSM505451_29539_AB01723031_35678.CEL	GSM615292_29539_AB01723031_35678.CEL
a22d8758029035c3a853b2a70f6b03da			GSM110849.CEL	gsm65326.cel
a34df5dd7fab8331625681708bebb3ee			GSM110641.CEL	gsm65758.cel
a4a626c94e600275f18c92829d8ba62f			GSM111015.CEL	GSM151221.CEL
a4a78dd8885bfe735488b607f64472ca			GSM110993.CEL	GSM150906.CEL
a6520d8b10bd2f59ca74b24203eb18e2	GSM505460_29539_AB01833504_35681.CEL	GSM615184_29539_AB01833504_35681.CEL
a662d0735fae5475798737b0c0417e09			GSM110628.CEL	GSM151012.CEL
a6e2ab2f9c86bf90940ac5ad203f034f			GSM110756.CEL	GSM151043.CEL
a6e6aebf2061e8adbc1777a28cb7e5ed			GSM110819.CEL	gsm65808.cel
a7cd3bb3aa4861131dde5fb23244bd47	GSM505372_20979_AB01913684_16983.CEL	GSM615190_20979_AB01913684_16983.CEL
a813382f7cd6f5589e5f70a1a0ed466b			GSM111064.CEL	GSM150930.CEL
a8e0f4f7ad7614a4588bc3f4fbccafaa			GSM110792.CEL	gsm65797.cel
a996be14172a91500d8289db4c7e2787			GSM110639.CEL	gsm65757.cel
a9a9c6f1a2d3c2f9a8152ff56b5facbb			GSM110736.CEL	GSM151037.CEL
aa2ecef89ea6bb8d934d44713d601f8b			GSM111047.CEL	GSM150923.CEL
aa6d7734cbebff18140ec553a963e67a			GSM110753.CEL	gsm65784.cel
aae9c00b95945c54a9db017782679683			GSM111111.CEL	GSM151255.CEL
ab31d7d6efa752edf9daf7e92dbd301f			GSM111067.CEL	GSM151233.CEL
abe99993e2987f093a66d0e9d8656d15			GSM111103.CEL	GSM150938.CEL
ac6732d51e1ca4197aefee9aca9b6e33			GSM111059.CEL	GSM150927.CEL
ac87231be493f5dc7bd1b6f53a887545			GSM110749.CEL	GSM151040.CEL
ac916bf8124d85eb2755fa1148efd9b1			GSM110813.CEL	gsm65322.cel
adf65452157a480f97d92f25447cf125	GSM505480_29539_AB01833820_35655.CEL	GSM615402_29539_AB01833820_35655.CEL
ae85ad48cd70cabe85e0f09f87ca4614			GSM111097.CEL	GSM151245.CEL
b018a1a64c2a92c87a9d049225881711			GSM110902.CEL	GSM150886.CEL
b11069f1a793a8dec2424ee4f0494fb3			GSM110634.CEL	gsm65755.cel
b188c689dd2abacbf58c098e1d02ff9a			GSM110788.CEL	gsm65794.cel
b3537611891602a37389812fff21a456			GSM111003.CEL	GSM150908.CEL
b45f4d6231f306e2f215249f526868ea			GSM110660.CEL	GSM151017.CEL
b47f4b5735475da695bd6aede3d8841c			GSM110868.CEL	gsm65318.cel
b73c589b64cb289771abe71d3fcf7781	GSM505453_29539_AB01723039_35684.CEL	GSM615269_29539_AB01723039_35684.CEL
b86cfa3a6b8d2cf72293bf62df20b59f			GSM111113.CEL	GSM150939.CEL
b88b4fb25ca04cb3af1f43a7270f998f			GSM110844.CEL	GSM151059.CEL
bc0ca68a4ea5709d01296995ad6a1922			GSM110665.CEL	GSM151019.CEL
bc74fb002f821901fac792fcd18068c5			GSM110924.CEL	GSM150891.CEL
be41a4c64a63c50bcb8c0260c7217829			GSM110758.CEL	gsm65786.cel
beb24a4e5fe9fe0d20e7863b56c39c32			GSM110742.CEL	gsm65782.cel
bed7d28dd41920b97a7d972409a84f0f			GSM110899.CEL	GSM151185.CEL
c06ccae31f55039abe5ae740b2400a00			GSM110945.CEL	GSM150894.CEL
c09faad231db12db209bbd74084313f0			GSM110715.CEL	GSM151033.CEL
c0e17fe61de1dedd510da89cc4ee682d			GSM110880.CEL	GSM150877.CEL
c2f8ef5136fac3dc15f924e6f06b07d0			GSM110879.CEL	GSM150876.CEL
c37da1af41f20d0971c8ece0a711e2c0			GSM110651.CEL	gsm65337.cel
c38f64ed847fcb1678873ffe52a503a0			GSM110683.CEL	gsm65769.cel
c40d37c83199f6ca05b9007d6532f2bb			GSM111033.CEL	GSM150916.CEL
c4b0dde1457450fa6ab498fa9d48e016			GSM110793.CEL	gsm65798.cel
c623406cb6951a92e371c3e06f626979	GSM505423_24817_AB02263399_26158.CEL	GSM615240_24817_AB02263399_26158.CEL
c6f9a1e7d795ed00df738eb4aa4b2a51			GSM110784.CEL	gsm65793.cel
c7e87f08ba1ea2806542ac20044103c4			GSM110815.CEL	gsm65807.cel
c8110bf2d4eb08bf089f511a467f52b9			GSM110674.CEL	gsm65767.cel
c85d39d0a20d73b007c05d64e49cbd40			GSM110896.CEL	GSM151184.CEL
c9e280e28b386ebcfecec2c6673b4785			GSM110846.CEL	gsm65814.cel
cb20b581d923f109ddc157bd6505ff64			GSM110738.CEL	gsm65780.cel
cba50fe05509f2854af0161011c8fef4	GSM505420_24817_AB02263375_26169.CEL	GSM615243_24817_AB02263375_26169.CEL
ccb7aa65ec1eb0766d8232abc02026fc			GSM110789.CEL	gsm65795.cel
cd9d6e88dcd1d0d3f06c3a7890c77a34			GSM110653.CEL	gsm65763.cel
ce4cb852d01ae7b921b5b5cb78612d87	GSM505382_23678_AB01299779_24642.CEL	GSM615228_23678_AB01299779_24642.CEL
ced4bc619010fbc4961131068cae7437			GSM110746.CEL	GSM151039.CEL
cf460818b9fa11023ff10ee390f9eb90			GSM110888.CEL	GSM150880.CEL
d0856b6718cf42ee2d9973f52bed120a	GSM505452_29539_AB01723032_35694.CEL	GSM615245_29539_AB01723032_35694.CEL
d178c7ba13ea6354bae233247b644aad			GSM110703.CEL	GSM151031.CEL
d1bc65ac2f361759fe2abebf1547e95e			GSM110682.CEL	GSM151026.CEL
d2794e62cab2a503dfc9ee97d2ec3e4e			GSM110922.CEL	GSM151194.CEL
d2add5c2cea462b55a375947452ac008			GSM110754.CEL	gsm65785.cel
d2e0210dee0ddbbcfbb1bc1ccf085852			GSM110954.CEL	GSM151206.CEL
d3732a0be782564b249fc703f2b08bb6			GSM111094.CEL	GSM151244.CEL
d39a9a4b51f4bf0391fb0fbd8a5bc84d			GSM110937.CEL	GSM150893.CEL
d495b5578224dced500b1daf901c8204			GSM110631.CEL	gsm65754.cel
d52f24fd856ab5710f4c1a7489da9a78			GSM111020.CEL	GSM150912.CEL
d533738d86d7bd0eececb703306748d2	GSM505479_29539_AB01833780_35612.CEL	GSM615289_29539_AB01833780_35612.CEL
d54251314d3f3d3444cb3539894a4e3b			GSM111026.CEL	GSM150914.CEL
d5fce0adfe7afa2521670878f5c3975f			GSM110897.CEL	GSM150885.CEL
d70ffe48b4b22afe60093f3fac582917			GSM110796.CEL	GSM151048.CEL
d7c1069d609e4044cd37dc6410a352bd			GSM111005.CEL	GSM151219.CEL
d8430e87b168a76ef6b607705793ab87			GSM110798.CEL	gsm65800.cel
d89fc0127f430f1f663020331921e47a	GSM505413_24817_AB02261505_26168.CEL	GSM615244_24817_AB02261505_26168.CEL
d92a7ada18bbf7a2ce1a0d95c4cb65aa	GSM505432_28998_AB02090183_34891.CEL	GSM615265_28998_AB02090183_34891.CEL
da0458a13e0dffcb633ec2681d8f049a	GSM505465_29539_AB01833542_35683.CEL	GSM615254_29539_AB01833542_35683.CEL
db0831553f2f0ae1110b17233033895e			GSM111101.CEL	GSM151249.CEL
db2209d5f36ed9a4e89518fdded594b3			GSM110791.CEL	gsm65796.cel
db2656f5913005426ad95a579d4cb4c8			GSM110647.CEL	gsm65336.cel
dbfb66111bce54a1e88e5216266910fc			GSM110837.CEL	gsm65324.cel
dc33992293691c0ddda0152c4e89c340			GSM110845.CEL	GSM151060.CEL
dc3725d7f20b3c08036c2c250513deee	GSM505410_24817_AB02260707_26166.CEL	GSM615230_24817_AB02260707_26166.CEL
dcc897840a30c1b37a17c110c691d0b9			GSM110900.CEL	GSM151186.CEL
dcde2addada25491f0fc0efe34e54ff9			GSM110696.CEL	gsm65771.cel
dd0edde820e7979e79069413f6b315c7			GSM110890.CEL	GSM150881.CEL
ddfd2b2b0c8ad9b4c175eeccad86cd2a			GSM110865.CEL	gsm65817.cel
dfce1d096b1214ea7b6e4c684e8546b8	GSM505370_20558_AB01724707_17204.CEL	GSM615211_20558_AB01724707_17204.CEL
dfd7f50cca1d8c4406b2c46241975eb2			GSM110741.CEL	GSM151038.CEL
e03fd86fa4363f288d06b93c9c99ecb8	GSM505450_29539_AB01723030_35657.CEL	GSM615405_29539_AB01723030_35657.CEL
e1a0edcc37d6bc11164e3477b2b2452a			GSM110700.CEL	gsm65772.cel
e1b73f206055f248b48183b0c0c2c846			GSM110821.CEL	gsm65320.cel
e3fc8db0158161d44a460ced5bff7edf			GSM110759.CEL	gsm65787.cel
e4762608099e791aeabd65b9de396f55			GSM111055.CEL	GSM151229.CEL
e48faa3ef2d138d4fab22fd5ac363db2			GSM110840.CEL	gsm65813.cel
e4eda9226f81a90213a02cb7d6385e40			GSM110990.CEL	GSM151214.CEL
e55f6f795a7e4e39b44b7a8de1a17259			GSM110988.CEL	GSM150904.CEL
e5a9d9aef7b2d3b025eb6939cd3f268f			GSM110645.CEL	gsm65335.cel
e5fcbe2039c489317c07f7df9803f42f			GSM110807.CEL	gsm65802.cel
e6aeb466c5cae369ee95e870b3162f53			GSM111054.CEL	GSM151228.CEL
e6c32c6eafdf8b3f2cb4f9961e62d2d5			GSM111115.CEL	GSM150941.CEL
e852f5c67f812335966c78196a4e432f			GSM111079.CEL	GSM151238.CEL
e90df47e0ddf77c083331f7a23ee6093			GSM111116.CEL	GSM150942.CEL
e913854cf562c1a9b959cd154b7da6c3			GSM110925.CEL	GSM151195.CEL
e9b22d668459b789b673657c4b3e8171			GSM111017.CEL	GSM151222.CEL
e9b703c672160a871c1fa02fd8139d9c			GSM111099.CEL	GSM151247.CEL
ea9029c3a8845bc90cc2cae447ea33e7			GSM111107.CEL	GSM151252.CEL
eadfe1f30518d9418d417c298b78d988	GSM505430_28998_AB02086509_34967.CEL	GSM615267_28998_AB02086509_34967.CEL
eb7bcef2fc4ce18c300938848e5d8750	GSM505428_28998_AB02086473_34898.CEL	GSM615270_28998_AB02086473_34898.CEL
eb85267a1963c199cb417a4402999520			GSM110933.CEL	GSM151200.CEL
ec90e2e0a248b5d9d0abd98f457a87c6	GSM505475_29539_AB01833756_35615.CEL	GSM615288_29539_AB01833756_35615.CEL
ecc021ec6557c0ce6f7a054d145e383a	GSM505398_23678_AB01562113_24644.CEL	GSM615234_23678_AB01562113_24644.CEL
ee42de78dd2fc37e8dd0b9a6c703a1f4			GSM110991.CEL	GSM150905.CEL
ee4c9d4fbd25c2d9c3fed4c2890e9e93			GSM111013.CEL	GSM151220.CEL
eea49cccc48f2b421f2ca91b9f6aa45c			GSM111058.CEL	GSM151230.CEL
f0dc94f9bca689149ad9d360674221a9			GSM110709.CEL	gsm65774.cel
f0e3bf378a6d2a82bde296cb2728e181			GSM110695.CEL	GSM151028.CEL
f1634cc697697a3c5170d10626fdf148			GSM110679.CEL	GSM151024.CEL
f1908a3cd56e4650477023973bfda1b5	GSM505415_24817_AB02261512_26160.CEL	GSM615231_24817_AB02261512_26160.CEL
f209caa79e154b1aac8e4e949c90d661			GSM110931.CEL	GSM151199.CEL
f26f0974bfd1547c285415f3e20c3823			GSM111077.CEL	GSM151237.CEL
f358e445498b38f19901d3147b88dc91			GSM110806.CEL	GSM151051.CEL
f383e833a93e95f431b802ed79cfe538			GSM111039.CEL	GSM151224.CEL
f3a05770706b94f0c04cc6827115ae8e			GSM110923.CEL	GSM150890.CEL
f3a527152a18fc379f1ba02cfcf0e179			GSM110980.CEL	GSM150902.CEL
f3b1747cad8354f29690186f479541d8			GSM110952.CEL	GSM151205.CEL
f5351fef4aa71a115020361645799a76			GSM110957.CEL	GSM150896.CEL
f53e41e894d5fba10807578d7e3274e1			GSM110928.CEL	GSM151197.CEL
f675d9638ff92cdc39cbcdb20bed63c6			GSM110630.CEL	gsm65753.cel
f710edfa38f34794c00bf634bf2d15e2			GSM110637.CEL	gsm65330.cel
f73a2126f2a07263be472ca8184601f6	GSM505485_29539_AB01833841_35702.CEL	GSM615253_29539_AB01833841_35702.CEL
f886bce7e9279d202865ab8afc33a47c	GSM505455_29539_AB01723041_35689.CEL	GSM615256_29539_AB01723041_35689.CEL
fa0bcc932f9c32d9b2d399280c7fa811			GSM110648.CEL	gsm65762.cel
fa0e57ca35dc89cfc36880f9ab5eaceb			GSM110794.CEL	gsm65799.cel
fa49cbb41abbc2ece1c9c48622c7a2ff			GSM111042.CEL	GSM150921.CEL
fa84e02da0d1b47cff34b21516c805b3	GSM505411_24817_AB02260970_26172.CEL	GSM615242_24817_AB02260970_26172.CEL
fb622ee81c82e0e73a7939203196b653			GSM111120.CEL	GSM151258.CEL
fbb474e4d40bad35e03fbb661e8c7b43			GSM111041.CEL	GSM150920.CEL
fc5e8a0ab555bf337ef77ff02a4a302a			GSM110860.CEL	gsm65316.cel
fcc977ce4cdfb444e7b4b7e6de47d240			GSM110905.CEL	GSM150887.CEL
fcdac02fee3f397e4a93dc0b1a652ac9			GSM110716.CEL	GSM151034.CEL
fd296fbca53b080fd98acd729bf67598			GSM110885.CEL	GSM150879.CEL
fd2ed60702164b4f852557df94bb1e9f			GSM110662.CEL	gsm65765.cel
fdea83165e7c2bbad9745dbd1423693d			GSM110708.CEL	gsm65773.cel
fdf5b6cb5f41beee7ed0adf24e9e617c			GSM111040.CEL	GSM150919.CEL
fe917697abdd3fa04d99d0307c1d9332			GSM110949.CEL	GSM150895.CEL
ff85228c8d8a84ec1eb1e2c756a043ac			GSM110976.CEL	GSM151212.CEL
